# Supplementary material for: Winter Roost Preferences of Crows in Beijing City
Source: Ecol Evol. 2025 Jan 28;15(2):e70931. doi: 10.1002/ece3.70931 (PMC11775384; doi:10.1002/ece3.70931)
Supplement: Supplementary file 1 — Table S1. Detailed information on the surveyed locations. [file ECE3-15-e70931-s001.xlsx]

## Sheet: Sheet1
Locations	Longitude (°)	Latitude (°)	Roosting crows by historical records	Historical records	Roosting crows in 2017-2018 winter	Roosting crows in 2023-2024 winter
Wukesong	116.271	39.896	Yes	www.zhihu.com/question/362837569/answer/3051988889; news.sina.com.cn/society/1999-12-25/45809.html; zhidao.baidu.com/question/1575020828339394580.html; Personal investigation by Canwei Xia	Yes	Yes
Wanshou Road	116.289	39.8959	Yes	www.sohu.com/a/302494017_384516; zhidao.baidu.com/question/971444.html; news.sina.com.cn/s/2002-01-22/451517.html; www.360doc.com/content/21/0814/17/76582320_991043408.shtml; www.qingdaonews.com/content/2005-03/24/content_4460300.htm; zhidao.baidu.com/question/971444.html; zhidao.baidu.com/question/14114416.html; zhidao.baidu.com/question/45769707.html; www.douban.com/group/topic/3058038/?_i=3723…	Yes	Yes
Capital Normal University	116.303	39.9311	No	/	Yes	Yes
Cuiwei Road	116.304	39.8959	Yes	zhidao.baidu.com/question/971444.html; zhidao.baidu.com/question/46626908.html; www.douban.com/group/topic/17179598/?_i=40093250MBxhzb; tieba.baidu.com/p/1015700906; www.zhihu.com/question/20041349/log; www.wyzxwk.com/Article/wenyi/2012/02/286174.html; tieba.baidu.com/p/2177400530?red_tag=3324913804; wenda.so.com/q/1377898516068237; Personal investigation by Canwei Xia	Yes	Yes
Capital Museum	116.342	39.9125	No	/	No	No
Xuanwumen	116.368	39.8971	No	/	No	No
Tian'anmen Square	116.392	39.8954	No	/	No	No
Xidan	116.368	39.9094	Yes	www.wyzxwk.com/e/DoPrint/index.php?classid=21&id=310525; news.sina.com.cn/society/1999-12-25/45809.html; tieba.baidu.com/p/1088560474; www.zhihu.com/question/19576808/answer/12526737; www.zhihu.com/question/19707048?from=profile_question_card; www.zhihu.com/question/38994304; tieba.baidu.com/p/4878989764; www.zhihu.com/question/52732238; weibo.com/1662214194/Enspyrbvf; zhidao.baidu.com/question/2…	Yes	Yes
Zhongshan Park-The Palace Museum-Jingshan Park	116.391	39.9164	Yes	www.dpm.org.cn/explode/others/205880.html; zhidao.baidu.com/question/11333708.html; zhidao.baidu.com/question/22224691.html; baijiahao.baidu.com/s?id=1584189616298953252&wfr=spider&for=pc; www.163.com/dy/article/D6GI6AK305128EQR.html;	Yes	Yes
Beihai Park	116.378	39.9286	No	/	No	No
Wangfujing	116.412	39.9073	Yes	news.sina.com.cn/society/1999-12-25/45809.html; m.iask.sina.com.cn/b/4228202.html; zhidao.baidu.com/question/4979581.html; news.sohu.com/20061228/n247304802.shtml; www.xcar.com.cn/bbs/viewthread.php?tid=4894285; www.obj.cc/thread-40575-1-1.html; www.douban.com/note/327410646/?_i=37356170MBxhzb; www.douban.com/note/51573616/?_i=37355360MBxhzb; www.youtube.com/watch?v=A64728fmiX8; zhidao.baidu.com/…	Yes	Yes
Beijing Railway Station	116.421	39.8986	No	/	No	No
Di'anmen Street	116.381	39.9386	No	/	Yes	Yes
Confucius Temple - Imperial Academy	116.407	39.9475	No	/	No	No
Xinjiekou	116.366	39.943	No	/	No	No
Beijing Normal Unviersity + Beijing University Of Posts and Telecommunications	116.364	39.9602	Yes	www.chinawriter.com.cn/n1/2023/1227/c404063-40147688.html; rws.bnu.edu.cn/lnfc/72974.htm; news.sohu.com/20041221/n223569652.shtml; zhidao.baidu.com/question/133258370.html; news.sohu.com/20100129/n269915937.shtml; zhidao.baidu.com/question/349192162.html; news.sina.com.cn/c/2012-02-01/000023862236.shtml; tieba.baidu.com/p/2765268195; wenda.so.com/q/1602093305213411; news.cjn.cn/shxw/201411/t25765…	Yes	Yes
Beijing Zoo	116.328	39.937	Yes	www.qingdaonews.com/content/2005-03/24/content_4460300.htm	Yes	Yes
Beijing Exhibition Center	116.343	39.9397	No	/	No	No
Capital Indoor Stadium	116.313	39.9386	No	/	No	No
Beijing Jiaotong University	116.336	39.951	Yes	mp.weixin.qq.com/s?__biz=MzA3NDAxNzcxOA==&mid=200131505&idx=1&sn=eff12ee92e316200f2a2a8b9e987b9bf&chksm=111f5d682668d47e8635dfd6d46f3c97cfa661326b1fc7d6a6d681cb022ffd48c4bfb9e94341&scene=27	Yes	Yes
Tsinghua University	116.318	40.0048	Yes	www.zhihu.com/question/38318234; www.sohu.com/a/205531123_263220; www.zhihu.com/question/53125770; www.zhihu.com/question/53125770; www.sohu.com/a/205531123_263220; www.zhihu.com/question/59051295/answer/161906279?utm_id=0	Yes	Yes
Beijing No.3 Middle School	116.367	39.9262	Yes	dwxzz.ioz.ac.cn/dwxb/article/abstract/57040226	Yes	Yes
