# Supplementary material for: Winter Roost Preferences of Crows in Beijing City
Source: Ecol Evol. 2025 Jan 28;15(2):e70931. doi: 10.1002/ece3.70931 (PMC11775384; doi:10.1002/ece3.70931)
Supplement: Supplementary file 2 — Table S2. Data on the environmental characteristics of the crows’ roosting sties and control sites. [file ECE3-15-e70931-s002.xlsx]

## Sheet: Sheet1
ID	Crow nocturnal roosting sites									Control sites
	Presence of tall buildings	Average distances to buildings (m)	Minimum distances to buildings (m)	Average heights of buildings (m)	Maximum heights of buildings (m)	Number of lanes on the nearest road	Mean circumference of roosting trees (m)	Mean height of roosting trees (m)	Mean canopy cover of the roosting trees (m2)	Presence of tall buildings	Average distances to buildings (m)	Minimum distances to buildings (m)	Average heights of buildings (m)	Maximum heights of buildings (m)	Number of lanes on the nearest road	Mean circumference of roosting trees (m)	Mean height of roosting trees (m)	Mean canopy cover of the roosting trees (m2)
1	2	30	10	41	52	6	1.44	11	45	1	30	30	15	15	6	1.46	13	64
2	1	30	30	30	30	6	1.19	10	76	2	7	7	15	18	2	0.69	11	37
3	2	25	20	48	50	6	1.39	15	41	2	25	20	49	55	6	0.84	10	45
4	2	15	15	33	36	4	1.23	11	35	2	6	6	15	15	4	0	0	0
5	2	12	11	13	15	2	1.27	11	60	0	100	100	0	0	0	0	0	0
6	3	23	19	29	52	1	1.65	11	146	0	100	100	0	0	0	0	0	0
7	4	20	3	14	23	1	0.6	7	82	2	8	6	23	35	2	0.75	7	22
8	1	10	10	12	12	2	1.26	10	176	0	100	100	0	0	0	0	0	0
9	2	45	10	15	17	14	1.45	8	88	0	100	100	0	0	0	0	0	0
10	2	10	10	16	17	2	1.48	15	36	0	100	100	0	0	2	2.02	15	59
11	1	10	10	23	23	4	1.49	12	79	0	100	100	0	0	4	1.18	14	43
12	3	36	8	12	17	0	1.37	12	181	1	15	15	17	17	2	1.71	12	68
13	2	32	17	29	35	4	0.65	8	37	2	38	6	13	15	4	1.22	9	131
14	2	5	3	29	46	6	1.01	10	77	2	3	3	11	17	6	0.78	7	48
15	0	100	100	0	0	0	0.87	10	61	0	100	100	0	0	0	0	0	0
16	2	13	10	9	12	1	1.64	30	353	0	9	6	7	9	1	1.24	18	266
17	2	5	5	3	3	2	0.77	10	133	0	3	3	9	9	2	0.55	8	69
18	4	25	20	20	30	0	0.71	7	51	0	40	40	15	20	0	0	0	0
19	2	5	5	6	6	2	0.75	10	138	0	4	2	3	3	2	0.77	10	80
20	2	5	5	7	12	2	0.65	7	66	2	5	5	10	15	2	0.6	8	47
21	2	10	10	15	15	2	0.94	10	101	2	4	2	3	3	2	0.68	8	64
